# Supplementary material for: Multifunctional cellulase catalysis targeted by fusion to different carbohydrate-binding modules
Source: Biotechnol Biofuels. 2015 Dec 21;8:220. doi: 10.1186/s13068-015-0402-0 (PMC4687162; doi:10.1186/s13068-015-0402-0)
Supplement: Supplementary file 1 — 10.1186/s13068-015-0402-0 Differential equations corresponding to the kinetic schemes shown in Fig. 7a (hexose products derived from cellulose) and in Fig. 7b (pentose products derived from hemicellulose). [file 13068_2015_402_MOESM1_ESM.xlsx]

## Sheet: Table S1
Supplementary Table S1. CBM gene Information.				CBM
CBM Construct	Gene Locus	Gene Domains (CAZY / NCBI / Pfam)	CBM AA Sequence	MW (KDa)	Signal peptide
3-1	Cthe_0059	RsgI1_RsgI-N,CBM3	IQYYSRKPHDSAGIDFSFRMFNTGNEAIDLKDVKVRYYFKEDVSIDEMNWAVYFYSLGSEKDVQCRFYELPGKKEANKYLEIT	9.9131	No
3-2	Cthe_0271	CBM3	VQYKNGDSTSSVTAIYPIFKITNNGDTSVKLSDIIIRYYYTKEGNENETFWCNEFTRDGSQVYGTFVKMSKPKENADHYLEIG	9.5325	No
3-3	Cthe_0433	GH9,CBM3,Dockerin	SDGPKATEVTLYVRSDSRKPSKNISVRYFFDATGMSSVDPDKMEIRQLYDQTAAETDYAAKLTGPHHYKDNIYYVEIS	8.8838	Yes
3-4	Cthe_0578	CelR_GH9,CBM3,Dockerin	IYVEATANSNNGVELKTYLYNKSGWPARVCDKLSFRYFMDLTEYVSAGYNPNDITVSIIYSAAPTAKISKPILYDASKNIYYCEID	9.737	Yes
3-5	Cthe_0625	CelQ_GH9,CBM3, Dockerin	FFVEAAINQASDHFTEIKALLNNRSSWPARLIKDLSYNYYMDLTEVFEAGYSVDDIKVTIGYCESGMDVEISPITHLYDNIYYIKIS	10.0413	Yes
3-6	Cthe_2360	CelU_GH9,CBM3,CBM3,Dockerin	YYVEGKIEQENKERTQVTIKIFNDTCHPPRFETGLMARYFFNISELLDAGQSIDDVKIEVYYDENKASYDGPAEVRGPIKYDDAGTYYVEVD	10.6867	No
3-7	Cthe_2360	CelU_GH9,CBM3,CBM3,Dockerin	VLYKYGDTTAATKDIRGSIKIKNTGTKPVNLSDVKVRYWFTKDGASSQEFVCDYAHLSESMITAKFVDLENPVENADNYLEIG	9.2824	No
3-8	Cthe_2423	CBM3	KNIKTGVPSDTIALKIGIINLNKAININLNDIKLRYYFTNDGCSPIQVNIKLFGTETESFNPELVKTSVVTGLSYPGADSYVEIG	9.2636	No
3a	Cthe_3077	CipA Scaffoldin_2XCohesin,CBM3,7XCohesin,Dockerin	VSGNLKVEFYNSNPSDTTNSINPQFKVTNTGSSAIDLSKLTLRYYYTVDGQKDQTFWCDHAAIIGSNGSYNGITSNVKGTFVKMSSSTNNADTYLEISFTGGTLEPGAHVQIQGRFAKNDWSNYTQSNDYSFKSASQFVEWDQVTAYLNGVLVWGKEPG	17.5161	Yes
4-1	Cthe_0412	CelK_CBM4,CelD-N,GH9,Dockerin	NDLLYERTFDEGLCFPWHTCEDSGGKCDFAVVDVPGEPGNKAFRLTVIDKGQNKWSVQMRHRGITLEQGHTYTVRFTIWSDKSCRVYAKIGQMGEPYTEYWNNNWNPFNLTPGQKLTVEQNFTMNYPTDDTCEFTFHLG	16.145	Yes
4-2	Cthe_0413	CbhA_CBM4,CelD-N,GH9,CBM3,Dockerin	NDLLYERTFDEGLCYPWHTCEDSGGKCSFDVVDVPGQPGNKAFAVTVLDKGQNRWSVQMRHRGLTLEQGHTYRVRLKIWADASCKVYIKIGQMGEPYAEYWNNKWSPYTLTAGKVLEIDETFVMDKPTDDTCEFTFHLG	15.9789	Yes
4-3	Cthe_1257	CBM3,CBM4	NGDFESGSVFWSFYCDSLSGANATNLIHSEPSGNKMSKTSITNAGSNHWAIQLKHDGIVLENLKTYRLTFDAKSTVPRNIRVSLQNATSSMIEYFGKIVEVEPKMKTYTCEFTFNSTTGTNVAIVFEMGK	14.4032	No
4-4	Cthe_2809	LicA_SLH,CBM54,GH16,CBM4,CBM4,CBM4,CBM4	PYTSYWTFLTASGGAATVNVEEGVMHVQIENGGTTDYGVQLLQAPIHLEKGAKYKASFDMKAENPRQVKLKIGGDGDRGWKDYAAIPPFTVSTEMTNYEFEFTMKDDTDVKARFEFNMGLDDN	13.7283	Yes
4-5	Cthe_2809	LicA_SLH,CBM54,GH16,CBM4,CBM4,CBM4,CBM4	GNYIYNGTFDQGPNRMGFWNFVVDSTAKATYYIGSDVNERRFETRIEKGGTSRGAIRLVQPGINIENGKTYKVSFEASAANTRTIEVEIASNLHNSSIFATTFEISKESKIYEFEFTMDKDSDKNGELRFNLG	15.0045	Yes
4-6	Cthe_2809	LicA_SLH,CBM54,GH16,CBM4,CBM4,CBM4,CBM4	GNLILNGVFNGLAGWGYGGYEPGSADFESHEEQFRAIISSVGNEGWNVQLYQDNVPLEQGQTYEVSFDAKSTIDRKIIVQLQRNGTSDNNWDSYFYQEVELTNELKTFKYEFTMSKPTDSASRFNFALGNT	14.8151	Yes
4-7	Cthe_2809	LicA_SLH,CBM54,GH16,CBM4,CBM4,CBM4,CBM4	SALILNGTFDDGMDHWLLYWGDGEGNCDVTDGELEINITKVGTADYMPQIKQENIALQEGVTYTLSLKARALEARSIKVDILDSSYNWYGGTIFDLTTEDAVYTFTFTQSKSINNGVLTINLGT	13.6972	Yes
6	Cthe_2972	XynA/U_GH11,CBM6,Dockerin,CE4	KIEAEEYNSLKSSTIQTIGTSDGGSGIGYIESGDYLVFNKINFGNGANSFKARVASGADTPTNIQLRLGSPTGTLIGTLTVASTGGWNNYEEKSCSITNTTGQHDLYLVFSGPVNIDYFIF	12.8581	Yes
9-1*	XynX	XynX_CBM22,GH10,CBM9,CBM9,SLH	VATAIYGTPVIDGKIDDIWNKVDAITTNTWVLGSDGATATAKMMWDDKYLYVLADVTDSNLNKSSVNPYEQDSVEVFVDQNNDKTSYYESDDGQYRVNYDNEQSFGGSTNSNGFKSATSLTQSGYIVEEAIPWTSITLLNGTIIGFDLQVNDADENGKRTGIVTWCDPSGNSWQDTSGFGNLLLT	20.2619	Yes
9-2*	XynX	XynX_CBM22,GH10,CBM9,CBM9,SLH	AKALEGSPTIGANVDSSWKLVKPLYANTYVEGTVGATATVKSMWDTKNLYLLVQVSDNTPSSNDGIEIFVDKNDNKSTSYETDDEHYTIKSDGTGSSDITKYVTSNADGYIVQLAIPIEDISPTLNDKIGLDVRLNDDKGSGSIDTVTVWNDYTNSQDTNTSYFGDIVL	18.336	Yes
11	Cthe_1472	CelH_GH26,GH5,CBM11,Dockerin	AVGEKMLDDFEGVLNWGSYSGEGAKVSTKIVSGKTGNGMEVSYTGTTDGYWGTVYSLPDGDWSKWLKISFDIKSVDGSANEIRFMIAEKSINGVGDGEHWVYSITPDSSWKTIEIPFSSFRRRLDYQPPGQDMSGTLDLDNIDSIHFMYANNKSGKFVVDNIKLIGA	18.4135	Yes
13	Cthe_0661	GH43,CBM13,Dockerin	YKLVNKNSGKVLDVLDGSVDNAAQIVQWTDNGSLSQQWYLVDVGGGYKKIVNVKSGRALDVKDESKEDGGVLIQYTSNGGYNQHWKFTDIGDGYYKISSRHCGKLIDVRKWSTEDGGIIQQWSDAGGTNQHWKL	14.9115	Yes
16	Cthe_3095	CBM16,GT39	PTTSWEPTLPGEYFTVDLGKEATLSRIYYYCGLGSNKYNPFSKLRVEYLNENQEFEYLATIDKKELQDIFKWKYVDTAPVTTTQLKFIVDSTGGAFNEIAIVE	11.8643	Yes
22-1*	XynX	XynX_CBM22,GH10,CBM9,CBM9,SLH	ANLVSNGDFESGTIDGWIKQGNPTLAATTEEAIGQYSMKVAGRTQTYEGPAYSFLGKMQKGQSYNVSLKVRLVSGQNSSNPLITVTMFREDDNGKHYDTIVWQKQVSEDSWTTVNGTYTLDYTGTLKTLYMYVESPDP	15.2969	Yes
22-2	Cthe_0912	XynY_CBM22,GH10,CBM22,Dockerin,CE1	TAVENEGNNGTRGMMVINRSSASDGAYSEKGFYLDGGVEYKYSVFVKHNGTGTETFKLSVSYLDSETEEENKEVIATKDVVAGEWTEISAKYKAPKTAVNITLSITTDST	11.932	Yes
22-3	Cthe_0912	XynY_CBM22,GH10,CBM22,Dockerin,CE1	NGYYYHDTFEGSVGQWTARGPAEVLLSGRTAYKGSESLLVRNRTAAWNGAQRALNPRTFVPGNTYCFSVVASFIEGASSTTFCMKLQYVDGSGTQRYDTIDMKTVGPNQWVHLYNPQYRIPSDATDMYVYVETADD	15.2058	Yes
22-4	Cthe_1838	XynC_CBM22,GH10,Dockerin	AAALIYDDFETGLNGWGPRGPETVELTTEEAYSGRYSLKVSGRTSTWNGPMVDKTDVLTLGESYKLGVYVKFVGDSYSNEQRFSLQLQYNDGAGDVYQNIKTATVYKGTWTLLEGQLTVPSHAKDVKIYVET	14.6332	Yes
22-5	Cthe_2590	XynD_CBM22,GH10,Dockerin	GNLLFNPGFELGSTEGWYPYGECTIEAVGTEAHSGNYSVFVTDRTQDWNGVAQDMLDKLTVGMTYQVSAWVKVAGTGSHQVKISMKKVETGKEPVYDNIASITVEGSEWYRLSGPYSYTGTNVTNLELYIEGP	14.6021	Yes
25	Cthe_1080	CBM25	GENLTVMYDGLLSKSGASHVYAHVGFDRDWKHVYDYPMKRTSIGFEATIPVMEADTLNICFKDCANNWDNNSGANYTFDIS	9.1301	No
30	Cthe_0624	CelJ_CBM30,GH9,GH44,Dockerin,CBM44	SASAETVAPEGYRKLLDVQIFKDSPVVGWSGSGMGELETIGDTLPVDTTVTYNGLPTLRLNVQTTVQSGWWISLLTLRGWNTHDLSQYVENGYLEFDIKGKEGGEDFVIGFRDKVYERVYGLEIDVTTVISNYVTVTTDWQHVKIPLRDLMKINNGFDPSSVTCLVFSKRYADPFTVWFSDIKITSEDNEKSAPAIK	22.0848	Yes
32	Cthe_0821	Man5A_GH5,CBM32,Dockerin	ASSTEPGLGNTPEKAVDGNIATRWSSDYSDNQYIYVDLLDEYEIERVYIEWEAAYARQYKIQVSNDAVTWTDVYTEYNGDGDIDDIYLEARGRYVRIYCMQRATQYGNSIFELGVY	13.4596	Yes
34	Cthe_0795	CBM34,GH13	IYHKPYSEFAFPVAPDTLVIRLRTAKNDVNTCILIYHEKYDTSQRGKVKMDKVASDGMFDYYEVELNVGIKRIKYMFYLEDNYSIKWYSSDGFFDYMPQWGHFTYSY	12.8786	No
35-1	Cthe_2137	GH39,CBM35,CBM35,Dockerin	RYEAEYARILGTATVSHGGHSGYSGTGFVEGYAGSNNASTNFVVTAETDGYYNVTLRYSAGPYPGAPKTRYLRMVVNGGLHKDVACIQTANWDTWESTTVKVFLQAGINRLDFKAFASDESDCVNIDYIDV	14.2667	Yes
35-2	Cthe_2137	GH39,CBM35,CBM35,Dockerin	VYEAEDPANTLGGAAVRQRDNAASGGQYVGWIGNGSNNYLQFNNVYVPQAGTYRMVVQFANAEVFGQHSYNNNVVDRYCSISVNGGPEKGHYFFNTRGWNTYRTDIIDVYLNAGNNTIRFYNGTSGSYAPNIDKIAI	15.1395	Yes
35-3	Cthe_0246	Dockerin,CBM35,PL11	TRYQAEDAMLYKAFEETIHAGYDGRSYVNYDNEPGGYIEWNVNVSSSGTYKLIFRYANGSNNNRPMEIRVNSNLVAGSLDFYPTSAWTVWNDQSIVVTLNAGNNVIRATGIASDGGPNVDYLEV	13.787	Yes
42	Cthe_0015	CBM42,Dockerin,GH43	KFQSYNYPNMYIRHANFDARIDENVTPEMDSQWELVPGLANSGDGYVSIQSVNYPGYYLRHSNYDLSLEKNDGTSLFAESATFKIVPGLADPSYISFQSYNFPTRYIRHYNYLLRLDEIVTELDRQDATF	15.1467	Yes
44	Cthe_0624	CelJ_CBM30,GH9,GH44,Dockerin,CBM44	KFNFEDGTLGGFTTSGTNATGVVVNTTEKAFKGERGLKWTVTSEGEGTAELKLDGGTIVVPGTTMTFRIWIPSGAPIAAIQPYIMPHTPDWSEVLWNSTWKGYTMVKTDDWNEITLTLPEDVDPTWPQQMGIQVQTIDEGEFTIYVDAIDW	16.7067	Yes
48	Cthe_2191	CBM48,CBM48,GH13	HHKIYEKLGTHRMTIDGVEGTLFAVWAPCAKRVSVVGNFNQWDGRRHQMRVRGSSGVWELFIPGVGEGELYKYEIKTPHNEIYIKADPYAFYSELRPNTASIVYD	12.1007	No
50	Cthe_1800	CBM50,CBM50,GH18	VVYTVRPGDTLYLIARRYNTTVDSLMALNNLSSTELRIGQQLTIP	5.0678	No
54	Cthe_2809	LicA_SLH,CBM54,GH16,CBM4,CBM4,CBM4,CBM4	TIKILNKIIPSLYNEKGDYKNEEVAGNALINTEGVILKDTVINGDLYLAQGIQNGDVTLDGVNVKGTVFVNGGGSDSIHFINTKINRVVVNKTGVRIVTSGNTSVESVVVKSGAKLEEKELTGDGFKNVTVDSQLSAGNEIIFVGDFEQVDVLADDALLETKEAKMKLRIFGQRIKVNGKAIEKSSKNYIVNGELISTEEEPGPSDAPGAEDDQNSGSPGSSTNPAPTKNPNEEWR	25.2201	Yes
Abbreviation Key: RsgI-N - Anti-sigma factor N-terminus, CelD-N - N-terminal ig-like domain of cellulase, CE - carbohydrate esterase, GT - GlycosylTransferases, PL - polysaccharide lyase, SLH - S-layer homology domain
*indicate these CBMs are from Thermoanaerobacterium sp. MYST/2012-07

## Sheet: Table S2
Supplementary Table S2. Primers used in this study.
	Name	Sequence
1	CBM3-1_fw	5'- GCG AAC ACC CTT AAG ATA CAA TAT TAC AGC AGA AAG CCC CAT GAT -3'
2	CBM3-1_rv	5'- TCT AGA GGA TCC TTA TGT AAT TTC AAG ATA TTT GTT TGC CTC TTT-3'
3	CBM3-2_fw	5'- GCG AAC ACC CTT AAG GTG CAG TAT AAA AAC GGG GAT TCC ACA TCT-3'
4	CBM3-2_rv	5'- TCT AGA GGA TCC TTA ACC AAT CTC AAG ATA GTG GTC GGC ATT CTC -3'
5	CBM3-3_fw	5'- GCG AAC ACC CTT AAG AGC GAT GGA CCA AAA GCA ACT GAA GTC ACT -3'
6	CBM3-3_rv	5'- TCT AGA GGA TCC TTA CGA TAT TTC CAC ATA GTA AAT ATT ATC TTT -3'
7	CBM3-4_fw	5'- GCG AAC ACC CTT AAG ATT TAT GTT GAA GCT ACC GCC AAT TCA AAT -3'
8	CBM3-4_rv	5'- TCT AGA GGA TCC TTA ATC GAT TTC GCA ATA ATA TAT GTT TTT GGA -3'
9	CBM3-5_fw	5'- GCG AAC ACC CTT AAG TTC TTC GTA GAA GCG GCT ATA AAT CAG GCA -3'
10	CBM3-5_rv	5'- TCT AGA GGA TCC TTA TGA TAT TTT TAT GTA ATA AAT ATT GTC ATA -3'
11	CBM3-6_fw	5'- GCG AAC ACC CTT AAG TAT TAT GTG GAA GGA AAA ATT GAA CAG GAA -3'
12	CBM3-6_rv	5'- TCT AGA GGA TCC TTA GTC AAC TTC CAC ATA ATA GGT GCC TGC GTC -3'
13	CBM3-7_fw	5'- GCG AAC ACC CTT AAG GTT CTG TAC AAA TAC GGA GAT ACA ACG GCA -3'
14	CBM3-7_rv	5'- TCT AGA GGA TCC TTA GCC AAT CTC AAG ATA ATT ATC CGC ATT TTC -3'
15	CBM3-8_fw	5'- GCG AAC ACC CTT AAG AAA AAC ATC AAA ACA GGT GTG CCA TCA GAT -3'
16	CBM3-8_rv	5'- TCT AGA GGA TCC TTA TCC TAT TTC AAC ATA GCT GTC AGC ACC CGG -3'
17	CBM3a_fw	5'- GCG AAC ACC CTT AAG GTA AGC GGT AAC CTG AAG GTT GAA TTT TAT -3'
18	CBM3a_rv	5'- TCT AGA GGA TCC TTA TCC TGG TTC TTT CCC CCA AAC CAG CAC TCC -3'
19	CBM4-1_fw	5'- GCG AAC ACC CTT AAG AAC GAC CTT TTG TAT GAA AGA ACA TTC GAC -3'
20	CBM4-1_rv	5'- TCT AGA GGA TCC TTA ACC CAA ATG GAA TGT GAA CTC GCA TGT GTC -3'
21	CBM4-2_fw	5'- GCG AAC ACC CTT AAG AAC GAC CTT TTG TAT GAG AGG ACT TTT GAT -3'
22	CBM4-2_rv	5'- TCT AGA GGA TCC TTA ACC TAA ATG GAA TGT AAA TTC GCA TGT GTC -3'
23	CBM4-3_fw	5'- GCG AAC ACC CTT AAG AAC GGA GAT TTT GAG AGC GGA TCG GTA TTT -3'
24	CBM4-3_rv	5'- TCT AGA GGA TCC TTA TTT CCC CAT TTC AAA CAC AAT CGC CAC ATT -3'
25	CBM4-4_fw	5'- GCG AAC ACC CTT AAG CCC TAT ACG TCT TAC TGG ACA TTC TTA ACA -3'
26	CBM4-4_rv	5'- TCT AGA GGA TCC TTA ATT ATC GTC CAA ACC CAT ATT AAA CTC AAA -3'
27	CBM4-5_fw	5'- GCG AAC ACC CTT AAG GGC AAC TAT ATA TAC AAC GGT ACC TTT GAC -3'
28	CBM4-5_rv	5'- TCT AGA GGA TCC TTA GCC CAG ATT GAA CCT AAG TTC TCC GTT CTT -3'
29	CBM4-6_fw	5'- GCG AAC ACC CTT AAG GGA AAC CTG ATT TTA AAC GGG GTA TTT AAC -3'
30	CBM4-6_rv	5'- TCT AGA GGA TCC TTA AGT ATT ACC CAA AGC AAA ATT AAA TCT TGA -3'
31	CBM4-7_fw	5'- GCG AAC ACC CTT AAG TCT GCG CTG ATA TTG AAC GGA ACC TTT GAC -3'
32	CBM4-7_rv	5'- TCT AGA GGA TCC TTA GGT ACC TAA ATT TAT AGT TAA GAC ACC GTT -3'
33	CBM6_fw	5'- GCG AAC ACC CTT AAG AAA ATC GAA GCT GAG GAG TAC AAC TCC CTC -3'
34	CBM6_rv	5'- TCT AGA GGA TCC TTA GAA TAT GAA GTA GTC AAT GTT AAC AGG ACC -3'
35	CBM9-1_fw	5'- GCG AAC ACC CTT AAG GTT GCA ACA GCA ATA TAT GGC ACA CCA GTT -3'
36	CBM9-1_rv	5'- TCT AGA GGA TCC TTA TGT AAG CAA CAA ATT GCC AAA TCC AGA AGT -3'
37	CBM9-2_fw	5'- GCG AAC ACC CTT AAG GCA AAA GCT TTA GAA GGA TCA CCG ACG ATT -3'
38	CBM9-2_rv	5'- TCT AGA GGA TCC TTA TAA TAC TAT ATC TCC AAA ATA TGA GGT ATT -3'
39	CBM11_fw	5'- GCG AAC ACC CTT AAG GCT GTC GGT GAA AAA ATG CTG GAT GAT TTT -3'
40	CBM11_rv	5'- TCT AGA GGA TCC TTA AGC ACC AAT CAG CTT GAT ATT GTC TAC GAC -3'
41	CBM13_fw	5'- GCG AAC ACC CTT AAG TAC AAG CTG GTA AAC AAA AAC AGC GGA AAA -3'
42	CBM13_rv	5'- TCT AGA GGA TCC TTA CAG CTT CCA ATG CTG ATT TGT TCC TCC GGC -3'
43	CBM16_fw	5'- GCG AAC ACC CTT AAG CCC ACC ACT TCA TGG GAA CCA ACT CTG CCC -3'
44	CBM16_rv	5'- TCT AGA GGA TCC TTA TTC AAC TAT GGC TAT TTC ATT GAA CGC GCC -3'
45	CBM22-1_fw	5'- GCG AAC ACC CTT AAG GCG AAT TTG GTT TCT AAT GGG GAC TTT GAA -3'
46	CBM22-1_rv	5'- TCT AGA GGA TCC TTA TGG ATC TGG CGA TTC TAC GTA CAT ATA TAA -3'
47	CBM22-2_fw	5'- GCG AAC ACC CTT AAG ACG GCA GTT GAA AAT GAA GGA AAC AAC GGT -3'
48	CBM22-2_rv	5'- TCT AGA GGA TCC TTA AGT GCT GTC GGT TGT AAT TGA CAA AGT AAT -3'
49	CBM22-3_fw	5'- GCG AAC ACC CTT AAG AAC GGA TAT TAT TAT CAT GAC ACT TTT GAA -3'
50	CBM22-3_rv	5'- TCT AGA GGA TCC TTA GTC ATC CGC TGT TTC CAC ATA AAC ATA CAT -3'
51	CBM22-4_fw	5'- GCG AAC ACC CTT AAG GCA GCA GCT CTG ATT TAC GAT GAT TTT GAA -3'
52	CBM22-4_rv	5'- TCT AGA GGA TCC TTA GGT TTC CAC ATA TAT TTT TAC GTC CTT TGC -3'
53	CBM22-5_fw	5'- GCG AAC ACC CTT AAG GGC AAT TTA CTT TTC AAC CCG GGC TTT GAA -3'
54	CBM22-5_rv	5'- TCT AGA GGA TCC TTA GGG TCC CTC TAT GTA AAG TTC AAG GTT TGT -3'
55	CBM25_fw	5'- GCG AAC ACC CTT AAG GGA GAG AAT TTA ACC GTC ATG TAC GAC GGT -3'
56	CBM25_rv	5'- TCT AGA GGA TCC TTA GGA TAT ATC GAA AGT ATA GTT TGC GCC TGA -3'
57	CBM30_fw	5'- GCG AAC ACC CTT AAG TCT GCA AGT GCC GAA ACA GTT GCT CCT GAA -3'
58	CBM30_rv	5'- TCT AGA GGA TCC TTA CTT GAT TGC AGG AGC GGA CTT TTC ATT GTC -3'
59	CBM32_fw	5'- GCG AAC ACC CTT AAG GCA TCT TCG ACG GAA CCA GGG CTG GGT AAC -3'
60	CBM32_rv	5'- TCT AGA GGA TCC TTA ATA AAC CCC CAA CTC AAA TAT GGA GTT TCC -3'
61	CBM34_fw	5'- GCG AAC ACC CTT AAG ATA TAT CAC AAA CCT TAC AGC GAG TTT GCA -3'
62	CBM34_rv	5'- TCT AGA GGA TCC TTA ATA AGA ATA GGT AAA ATG TCC CCA CTG AGG -3'
63	CBM35-1_fw	5'- GCG AAC ACC CTT AAG CGC TAT GAA GCA GAG TAT GCA AGA ATT TTG -3'
64	CBM35-1_rv	5'- TCT AGA GGA TCC TTA AAC ATC AAT ATA GTC TAT ATT TAC ACA GTC -3'
65	CBM35-2_fw	5'- GCG AAC ACC CTT AAG GTT TAT GAA GCC GAG GAT CCT GCA AAC ACA -3'
66	CBM35-2_rv	5'- TCT AGA GGA TCC TTA AAT TGC TAT TTT ATC AAT ATT CGG TGC ATA -3'
67	CBM35-3_fw	5'- GCG AAC ACC CTT AAG ACG AGA TAT CAG GCT GAG GAT GCG ATG TTG TAC AAG GCA -3'
68	CBM35-3_rv	5'- TCT AGA GGA TCC TTA TAC TTC AAG ATA ATC CAC ATT CGG TCC GCC -3'
69	CBM42_fw	5'- GCG AAC ACC CTT AAG AAA TTT CAG TCC TAT AAT TAT CCT AAT ATG -3'
70	CBM42_rv	5'- TCT AGA GGA TCC TTA AAA GGT TGC ATC CTG TCT GTC AAG CTC TGT -3'
71	CBM44_fw	5'- GCG AAC ACC CTT AAG AAA TTC AAC TTT GAA GAC GGC ACG CTG GGA -3'
72	CBM44_rv	5'- TCT AGA GGA TCC TTA CCA GTC AAT AGC ATC TAC ATA GAT AGT GAA -3'
73	CBM48_fw	5'- GCG AAC ACC CTT AAG CAT CAT AAA ATC TAC GAA AAG CTT GGT ACC -3'
74	CBM48_rv	5'- TCT AGA GGA TCC TTA ATC ATA CAC GAT GGA AGC TGT ATT TGG CCG -3'
75	CBM50_fw	5'- GCG AAC ACC CTT AAG GTA GTA TAC ACC GTA AGA CCC GGT GAT ACA -3'
76	CBM50_rv	5'- TCT AGA GGA TCC TTA GGG GAT GGT TAG CTG CTG GCC GAT TCT CAG -3'
77	CBM54_fw	5'- GCG AAC ACC CTT AAG ACA ATA AAA ATT CTG AAT AAA ATT ATT CCT -3'
78	CBM54_rv	5'- TCT AGA GGA TCC TTA ACG CCA CTC TTC ATT CGG ATT CTT GGT TGG -3'
79	Universal pVP67K primer fw	5'- GTG GTG ATG GTG ATG GTG AAC CAT -3'
80	Universal pVP67K primer rv	5'- GTT TAA ACG AAT TCG AGC TCG GTA C -3'
81	CelE_CBM_universal fw	5'- CCT GTA CTT CCAG TCC GGC ATG CGT GAT ATT TCA -3'
82	CelE_CBM6_rv	5'- GTA CCG AGC TCG AAT TCG TTT AAA CCT AGA ATA TGA AGT AGT CAA -3'
83	CelE_CBM22-2_rv	5'- GTA CCG AGC TCG AAT TCG TTT AAA CTT AAG TGC TGT CGG TTG TAA -3'
84	CelE_CBM30_rv	5'- GTA CCG AGC TCG AAT TCG TTT AAA CCT ACT TGA TTG CAG GAG CGG -3'
85	CelE_CBM44_rv	5'- GTA CCG AGC TCG AAT TCG TTT AAA C
86	pEUTTJW_Sequencing_fw	5'- TCTTTCAAATACTTCTAGCTAGAGTA -3'
87	pEUTTJW_Sequencing_rv	5'- CCGGATCAGCTTGCATGC -3'
88	pVP67K_Sequencing_fw	5'- TTGCTTTGTGAGCGGATAAC -3'
89	pVP67K_Sequencing_rv	5'- GCTAGTTATTGCTCAGCGG -3'
*Primers 1-78 were used to amplify the CBM encoded nucleotide that tagged AflII and BamHI to the forward (fw) and revserse (rv), respectively
and shown in blue color. Primers 79-85 were used for the PIPE cloning.

## Sheet: Table S3
Supplementary Table S3. Synthetic CBM sequences.
CBM Construct	NT Sequence
3-1	ATACAATATTACAGCAGAAAGCCCCATGATTCCGCAGGGATCGACTTCAGCTTCAGAATGTTTAACACGGGAAATGAAGCAATTGACCTTAAAGATGTTAAAGTAAGGTATTATTTCAAAGAAGATGTTTCGATTGATGAAATGAACTGGGCGGTATACTTTTACAGTTTGGGTAGTGAAAAGGATGTTCAGTGCAGGTTTTATGAGCTTCCCGGAAAGAAAGAGGCAAACAAATATCTTGAAATTACA
3-2	GTGCAGTATAAAAACGGGGATTCCACATCTTCGGTTACTGCAATTTATCCTATATTTAAAATAACAAACAATGGAGACACAAGTGTAAAGCTTTCGGATATAATTATCAGATACTACTACACCAAAGAAGGAAACGAGAATGAAACTTTCTGGTGTAATGAGTTTACAAGGGACGGTTCCCAAGTGTACGGTACTTTTGTAAAGATGAGCAAGCCGAAGGAGAATGCCGACCACTATCTTGAGATTGGT
3-3	AGCGATGGACCAAAAGCAACTGAAGTCACTTTGTATGTACGTTCGGATTCAAGGAAACCGTCAAAGAATATTTCCGTCAGGTACTTCTTCGATGCCACGGGGATGTCATCGGTTGACCCTGACAAGATGGAGATAAGACAGCTTTATGACCAGACAGCGGCAGAGACGGATTATGCGGCCAAACTTACAGGTCCTCACCATTATAAAGATAATATTTACTATGTGGAAATATCG
3-4	ATTTATGTTGAAGCTACCGCCAATTCAAATAACGGTGTCGAATTGAAAACATACCTTTACAATAAATCCGGATGGCCGGCAAGAGTTTGCGACAAGCTTTCCTTCAGATATTTCATGGACCTTACGGAATATGTATCCGCCGGATACAATCCTAATGATATAACTGTTTCTATAATTTACAGTGCAGCACCAACTGCAAAAATTTCAAAACCAATACTTTATGACGCATCCAAAAACATATATTATTGCGAAATCGAT
3-5	TTCTTCGTAGAAGCGGCTATAAATCAGGCAAGTGATCATTTCACTGAAATAAAAGCATTGCTCAACAACCGTTCATCCTGGCCGGCAAGACTTATTAAGGACCTTTCATACAACTATTATATGGATTTGACTGAAGTTTTTGAGGCAGGTTACAGTGTTGACGATATTAAAGTAACAATAGGCTATTGCGAAAGCGGTATGGATGTCGAGATTTCGCCGATTACTCATTTGTATGACAATATTTATTACATAAAAATATCA
3-6	TATTATGTGGAAGGAAAAATTGAACAGGAAAACAAGGAAAGAACCCAGGTAACCATCAAAATTTTCAATGATACCTGCCATCCTCCCCGTTTTGAGACCGGCTTGATGGCACGTTACTTCTTCAATATTTCAGAACTTCTGGATGCAGGTCAAAGCATCGATGACGTGAAAATAGAGGTTTATTACGACGAAAACAAGGCAAGCTACGACGGTCCTGCCGAGGTAAGAGGTCCTATCAAGTACGATGACGCAGGCACCTATTATGTGGAAGTTGAC
3-7	GTTCTGTACAAATACGGAGATACAACGGCAGCTACAAAAGATATCAGAGGCTCCATTAAAATTAAAAATACAGGAACAAAACCGGTAAATCTTTCCGACGTAAAAGTACGCTACTGGTTTACCAAAGACGGGGCTTCAAGTCAGGAATTTGTATGCGATTATGCGCATTTGTCTGAAAGCATGATCACAGCAAAATTCGTAGATCTTGAAAACCCGGTTGAAAATGCGGATAATTATCTTGAGATTGGC
3-8	AAAAACATCAAAACAGGTGTGCCATCAGATACTATAGCCTTGAAGATTGGTATTATCAATTTAAATAAAGCAATAAACATAAATTTGAATGATATTAAACTAAGATATTACTTTACTAATGACGGCTGCTCCCCTATACAGGTTAATATAAAATTATTTGGCACAGAAACGGAGAGTTTCAACCCTGAACTGGTTAAAACTTCAGTAGTGACAGGTTTGTCCTATCCGGGTGCTGACAGCTATGTTGAAATAGGA
4-2	AACGACCTTTTGTATGAGAGGACTTTTGATGAGGGACTTTGTTATCCATGGCATACCTGTGAAGACAGCGGAGGAAAATGCTCCTTTGATGTGGTCGATGTTCCGGGGCAGCCCGGTAATAAAGCATTTGCCGTTACTGTTCTTGACAAAGGGCAAAACAGATGGAGCGTTCAGATGAGACACCGTGGTCTTACTCTTGAACAGGGACATACATATAGAGTACGGCTCAAGATTTGGGCAGATGCGTCCTGTAAAGTTTATATAAAAATAGGACAAATGGGCGAGCCCTATGCTGAATATTGGAACAACAAGTGGAGTCCATACACACTGACAGCAGGTAAGGTATTGGAAATTGACGAGACGTTTGTTATGGACAAGCCAACTGACGACACATGCGAA…
4-3	AACGGAGATTTTGAGAGCGGATCGGTATTTTGGAGTTTTTACTGCGACAGCTTATCCGGTGCGAATGCCACAAATTTGATCCATTCCGAGCCTTCCGGAAATAAAATGTCCAAAACTTCTATTACGAATGCAGGCTCGAATCACTGGGCAATTCAATTGAAGCATGACGGAATTGTACTTGAAAATTTAAAAACCTACAGGCTTACTTTTGATGCAAAGTCAACGGTTCCGAGAAATATAAGGGTGTCATTGCAGAATGCCACAAGCAGTATGATTGAGTATTTCGGCAAGATAGTGGAAGTTGAGCCAAAGATGAAGACTTATACCTGTGAATTCACATTTAACAGCACAACAGGTACAAATGTGGCGATTGTGTTTGAAATGGGGAAA
4-4	CCCTATACGTCTTACTGGACATTCTTAACAGCATCCGGTGGAGCTGCGACAGTCAATGTAGAGGAAGGTGTTATGCACGTACAGATAGAAAACGGAGGGACAACCGACTACGGCGTACAATTGCTTCAAGCTCCGATTCATCTTGAAAAAGGCGCAAAATATAAAGCATCTTTTGACATGAAAGCTGAAAATCCAAGGCAGGTAAAACTGAAAATAGGCGGAGACGGCGACAGGGGATGGAAAGATTATGCGGCTATTCCACCGTTTACGGTCTCAACAGAGATGACCAACTATGAGTTTGAGTTTACTATGAAAGATGATACCGATGTTAAGGCACGGTTTGAGTTTAATATGGGTTTGGACGATAAT
4-5	GGCAACTATATATACAACGGTACCTTTGACCAAGGTCCGAACAGAATGGGATTCTGGAATTTTGTTGTGGATAGCACTGCAAAGGCTACATACTATATTGGAAGCGATGTTAATGAGCGCAGGTTTGAAACAAGAATAGAAAAAGGCGGAACATCGAGGGGAGCCATAAGATTGGTTCAGCCGGGAATTAACATTGAAAACGGCAAAACATACAAGGTTAGCTTCGAAGCCAGTGCGGCAAATACAAGAACTATTGAGGTGGAAATTGCAAGCAATCTTCACAACAGCAGCATTTTTGCGACAACTTTTGAAATAAGCAAAGAGAGCAAGATATACGAATTTGAGTTTACAATGGACAAAGATTCGGACAAGAACGGAGAACTTAGGTTCAATCTGGGC
4-6	GGAAACCTGATTTTAAACGGGGTATTTAACGGCCTGGCAGGCTGGGGATATGGAGGGTATGAACCTGGATCGGCAGATTTTGAAAGTCATGAGGAACAATTTAGGGCAATTATTAGCTCTGTCGGTAATGAAGGTTGGAATGTACAGTTGTATCAGGATAATGTTCCGCTGGAACAAGGGCAAACCTACGAAGTTTCTTTTGATGCAAAATCAACGATTGACAGAAAGATAATTGTTCAGCTGCAAAGGAACGGTACTTCGGATAATAATTGGGACTCCTATTTCTATCAAGAAGTTGAACTTACTAATGAACTTAAAACATTCAAATATGAATTTACAATGAGTAAACCTACAGATTCGGCGTCAAGATTTAATTTTGCTTTGGGTAATACT
4-7	TCTGCGCTGATATTGAACGGAACCTTTGACGATGGAATGGATCATTGGCTGCTATACTGGGGAGACGGTGAAGGCAATTGCGATGTAACTGACGGAGAGCTTGAAATTAACATTACCAAGGTAGGTACCGCGGATTACATGCCGCAGATTAAACAGGAAAACATAGCGTTGCAAGAGGGTGTGACGTATACTTTGTCTCTTAAAGCGAGAGCGCTTGAGGCAAGAAGTATTAAAGTGGACATATTGGATTCTTCTTATAACTGGTATGGCGGAACTATTTTCGATTTAACAACGGAAGATGCCGTATACACGTTTACATTTACCCAAAGCAAGTCGATAAATAACGGTGTCTTAACTATAAATTTAGGTACC
9-1	GTTGCAACAGCAATATATGGCACACCAGTTATTGATGGAAAAATAGATGATATTTGGAATAAGGTTGATGCGATTACAACTAATACATGGGTTTTAGGCTCAGATGGTGCTACTGCAACAGCAAAAATGATGTGGGACGATAAATATCTATATGTGTTGGCAGATGTAACAGATAGCAATTTGAATAAATCCAGTGTGAATCCTTATGAACAGGATTCTGTTGAGGTCTTTGTAGATCAGAATAATGATAAAACTTCCTACTATGAAAGTGATGACGGTCAATATAGAGTTAACTATGACAATGAACAAAGTTTTGGAGGAAGCACTAATTCAAATGGATTTAAGTCAGCAACTAGTCTTACACAAAGTGGATATATTGTAGAAGAAGCCATTCCTTGG…
9-2	GCAAAAGCTTTAGAAGGATCACCGACGATTGGTGCAAATGTTGATAGTTCTTGGAAACTTGTAAAACCATTGTATGCAAATACTTATGTGGAAGGAACTGTCGGAGCAACTGCTACTGTCAAATCTATGTGGGATACTAAAAACTTATATTTATTAGTACAAGTTTCAGATAATACTCCATCTAGTAATGATGGCATTGAGATTTTTGTAGATAAGAATGACAACAAATCTACTTCTTATGAAACTGATGATGAACATTATACAATTAAGAGTGATGGTACAGGGAGTTCAGATATTACAAAATATGTGACATCCAATGCTGATGGATACATTGTACAGTTAGCCATTCCAATTGAAGATATTAGTCCTACACTTAATGACAAAATTGGATTAGACGTA…
22-1	GCGAATTTGGTTTCTAATGGGGACTTTGAATCAGGTACAATTGATGGATGGATTAAGCAAGGTAACCCGACATTAGCAGCAACGACTGAGGAAGCAATTGGGCAATACAGTATGAAAGTTGCGGGTAGAACACAAACATATGAAGGACCTGCATATAGCTTTTTAGGGAAAATGCAGAAAGGTCAATCATATAACGTATCGCTTAAAGTTAGACTTGTTTCTGGACAAAATTCATCCAATCCTTTGATTACTGTGACAATGTTTAGAGAAGATGACAATGGCAAACATTATGATACAATAGTTTGGCAAAAACAAGTTTCTGAGGATTCATGGACTACTGTAAACGGGACTTATACATTAGATTACACTGGAACATTAAAAACATTATATATGTACGTA…
22-2	ACGGCAGTTGAAAATGAAGGAAACAACGGTACAAGAGGTATGATGGTAATAAATCGCTCCAGTGCGAGTGACGGTGCGTATTCGGAAAAAGGTTTCTATCTCGACGGTGGTGTAGAATACAAGTACAGTGTTTTTGTAAAACACAACGGGACCGGCACCGAAACTTTCAAACTTTCTGTGTCCTATTTGGATTCGGAAACAGAAGAAGAAAATAAGGAAGTAATTGCAACAAAGGATGTTGTGGCCGGAGAATGGACTGAGATTTCGGCAAAATACAAAGCACCCAAAACTGCAGTGAATATTACTTTGTCAATTACAACCGACAGCACT
22-4	GCAGCAGCTCTGATTTACGATGATTTTGAAACAGGTCTGAACGGATGGGGACCAAGAGGACCGGAAACCGTCGAACTTACCACCGAGGAAGCTTACTCGGGAAGATACAGTTTGAAGGTCAGCGGACGTACCAGCACATGGAACGGGCCCATGGTTGACAAAACCGATGTGTTGACTTTGGGCGAAAGCTATAAGTTGGGCGTATATGTAAAATTCGTGGGTGATTCCTATTCAAATGAGCAAAGATTCAGTTTGCAGCTTCAATATAACGACGGAGCAGGAGATGTATACCAAAATATAAAAACCGCCACGGTTTACAAGGGAACATGGACTTTGCTGGAAGGACAGCTTACAGTTCCCAGCCATGCAAAGGACGTAAAAATATATGTGGAAACC
22-5	GGCAATTTACTTTTCAACCCGGGCTTTGAACTGGGAAGCACCGAAGGATGGTATCCTTACGGAGAGTGTACCATTGAGGCGGTCGGTACGGAAGCGCACAGCGGAAATTATAGCGTTTTTGTTACGGACAGGACTCAGGATTGGAACGGTGTGGCCCAGGACATGCTTGACAAGCTGACCGTAGGCATGACCTATCAGGTTTCGGCATGGGTCAAAGTTGCAGGGACAGGAAGTCATCAAGTCAAAATATCCATGAAGAAGGTCGAAACCGGCAAGGAGCCGGTGTATGACAACATTGCGTCAATTACCGTTGAGGGCTCCGAATGGTACAGACTGTCGGGTCCGTACAGTTATACCGGCACGAATGTTACAAACCTTGAACTTTACATAGAGGGACCC
25	GGAGAGAATTTAACCGTCATGTACGACGGTCTTCTTTCCAAAAGCGGTGCATCCCATGTATATGCCCATGTAGGTTTTGACAGAGACTGGAAACATGTTTATGACTATCCTATGAAAAGGACTTCAATAGGATTTGAGGCAACAATACCGGTTATGGAAGCCGACACCCTGAACATCTGCTTCAAAGACTGTGCAAACAACTGGGACAACAACTCAGGCGCAAACTATACTTTCGATATATCC
30	TCTGCAAGTGCCGAAACAGTTGCTCCTGAAGGCTACAGGAAGCTTTTGGATGTACAAATTTTCAAGGATTCGCCTGTAGTCGGATGGTCAGGAAGCGGTATGGGCGAGCTTGAAACTATCGGCGATACCCTTCCGGTTGATACCACAGTTACATATAACGGTTTGCCGACTTTAAGACTGAATGTCCAGACAACCGTTCAGTCAGGATGGTGGATTTCTCTTCTTACATTAAGAGGATGGAACACCCATGACCTTTCCCAGTATGTCGAAAACGGTTATCTTGAGTTTGACATCAAGGGTAAGGAAGGCGGAGAAGACTTTGTTATTGGTTTCAGGGACAAGGTTTATGAACGCGTTTACGGACTTGAAATTGATGTTACCACAGTAATATCAAATTAT…
35-1	CGCTATGAAGCAGAGTATGCAAGAATTTTGGGAACAGCAACCGTTTCTCACGGCGGTCATTCCGGTTATTCCGGGACAGGCTTTGTTGAAGGATATGCCGGAAGCAATAATGCGAGCACCAATTTTGTAGTAACTGCCGAAACAGACGGATACTACAATGTAACCTTGAGATATTCTGCCGGTCCTTACCCGGGAGCACCTAAAACCAGATATTTAAGGATGGTTGTGAACGGCGGGCTCCATAAGGATGTTGCTTGTATCCAGACTGCTAATTGGGATACATGGGAAAGCACCACTGTCAAGGTATTCTTGCAGGCAGGTATCAACCGTCTGGATTTCAAGGCTTTTGCTTCGGATGAATCAGACTGTGTAAATATAGACTATATTGATGTT
35-2	GTTTATGAAGCCGAAGATCCTGCAAACACACTGGGTGGAGCGGCTGTAAGACAAAGAGATAATGCTGCGTCAGGCGGACAATATGTAGGCTGGATTGGCAATGGTTCTAATAATTATCTCCAATTCAACAACGTTTATGTTCCGCAGGCAGGTACATACAGGATGGTAGTTCAATTTGCAAATGCGGAAGTATTTGGTCAGCACTCTTATAACAATAATGTAGTTGACAGATATTGCAGTATTAGTGTAAACGGAGGACCCGAAAAAGGGCATTATTTCTTCAACACCCGTGGATGGAATACATATCGTACAGATATAATAGACGTATATTTGAATGCCGGAAACAACACAATCAGATTTTATAACGGCACATCGGGAAGTTATGCACCGAATATTGAT…
48	CATCATAAAATCTACGAAAAGCTTGGTACCCACAGAATGACTATTGACGGTGTTGAAGGCACACTTTTTGCCGTTTGGGCCCCCTGTGCAAAACGCGTAAGTGTTGTGGGAAATTTCAACCAGTGGGACGGCCGCAGGCACCAAATGAGAGTGAGAGGAAGTTCCGGAGTATGGGAGTTGTTTATTCCGGGTGTTGGTGAAGGCGAGCTTTACAAATATGAAATAAAGACACCTCACAACGAAATTTACATCAAAGCCGACCCCTATGCTTTTTATTCGGAACTTCGGCCAAATACAGCTTCCATCGTGTATGAT
54	ACAATAAAAATTCTGAATAAAATTATTCCTTCCTTGTATAACGAGAAAGGAGATTATAAAAATGAAGAAGTAGCCGGAAACGCTCTGATTAACACCGAAGGAGTTATTTTAAAAGATACCGTAATAAACGGGGATTTGTATCTTGCTCAGGGAATTCAGAACGGCGATGTTACCCTTGACGGTGTGAATGTAAAAGGAACGGTTTTCGTAAATGGTGGAGGAAGCGACAGCATACATTTTATAAATACGAAAATAAACAGGGTTGTTGTCAATAAAACAGGAGTTAGAATTGTAACTTCCGGCAATACCTCGGTTGAAAGTGTTGTCGTTAAATCCGGTGCAAAACTTGAAGAAAAAGAATTGACGGGCGACGGCTTTAAAAACGTTACAGTCGATTCT…

## Sheet: Table S4
Supplementary Table S4. Protein concentrations and molecular weights.
GFP construct	Concentration (μg/ml)	MW (kDa)		CelE construct	Concentration (μg/ml)	MW (kDa)
GFP_CBM3-1	241.118	42.2233		CelE_CBM3-1	88	54.576
GFP_CBM3-2	167.221	41.8427		CelE_CBM3-2	139	54.196
GFP_CBM3-3	337.847	41.194		CelE_CBM3-3	160	53.547
GFP_CBM3-4	130.549	42.0472		CelE_CBM3-4	161	54.4
GFP_CBM3-5	308.441	42.3515		CelE_CBM3-5	129	54.705
GFP_CBM3-6	337.284	42.997		CelE_CBM3-6	116	55.35
GFP_CBM3-7	327.065	41.5926		CelE_CBM3-7	101	53.946
GFP_CBM3-8	160.335	41.5738		CelE_CBM3-8	117	53.936
GFP_CBM3a	366.669	49.8263		CelE_CBM3a	156	62.179
GFP_CBM4-1	335.068	48.4552		CelE_CBM4-1	178	60.808
GFP_CBM4-2	306.347	48.2892		CelE_CBM4-2	158	60.642
GFP_CBM4-3	132.782	46.7134		CelE_CBM4-3	55	59.066
GFP_CBM4-4	283.379	46.0385		CelE_CBM4-4	84	58.391
GFP_CBM4-5	245.396	47.3148		CelE_CBM4-5	79	59.667
GFP_CBM4-6	249.907	47.1253		CelE_CBM4-6	357	59.478
GFP_CBM4-7	264.175	46.0074		CelE_CBM4-7	114	58.36
GFP_CBM6	290.655	45.1683		CelE_CBM6	92	57.521
GFP_CBM9-1	296.496	52.5722		CelE_CBM9-1	126	64.925
GFP_CBM9-2	245.145	50.6462		CelE_CBM9-2	90	62.999
GFP_CBM11	189.004	50.7237		CelE_CBM11	115	63.077
GFP_CBM13	437.458	47.6202		CelE_CBM13	65	59.973
GFP_CBM16	335.876	44.2736		CelE_CBM16	97	56.627
GFP_CBM22-1	232.725	47.6071		CelE_CBM22-1	107	59.96
GFP_CBM22-2	260.252	44.2423		CelE_CBM22-2	58	56.595
GFP_CBM22-3	251.874	47.516		CelE_CBM22-3	88	60.152
GFP_CBM22-4	213.912	46.9434		CelE_CBM22-4	143	59.295
GFP_CBM22-5	224.637	46.9124		CelE_CBM22-5	142	59.265
GFP_CBM25	172.376	41.4403		CelE_CBM25	89	53.793
GFP_CBM30	257.342	54.395		CelE_CBM30	37	66.748
GFP_CBM32	273.941	45.7698		CelE_CBM32	122	58.123
GFP_CBM34	226.146	45.1888		CelE_CBM34	160	57.542
GFP_CBM35-1	261.944	46.5769		CelE_CBM35-1	88	58.927
GFP_CBM35-2	247.547	47.4497		CelE_CBM35-2	81	59.803
GFP_CBM35-3	278.045	46.0972		CelE_CBM35-3	101	58.45
GFP_CBM42	259.076	47.4569		CelE_CBM42	117	59.81
GFP_CBM44	227.49	49.0169		CelE_CBM44	59	61.37
GFP_CBM48	201.33	44.4109		CelE_CBM48	90	56.764
GFP_CBM50	214.687	37.378		CelE_CBM50	181	49.731
GFP_CBM54	223.725	57.5303		CelE_CBM54	167	69.883
GFP	n/a	28		Protein concentrations of constructs from gels in Figure 2C.
Protein concentrations of constructs from gels in Figure 2B.

## Sheet: Table S5
Supplementary Table S5. Calculated Rr ratios for the affinity gel electrophoresis assays.
GFP_CBM	HEC	Lichenan	GalactoMannan	Beechwood Xylan	ArabinoXylan
3-1	0.244898	0.21978	0.996678	1.11801	0.976492
3-2	0.233766	0.20979	0.903805	1.09684	0.98389
3-3	0.876623	0.839161	0.951374	1.00791	0.98389
3-4	0.244898	0.21978	0.996678	1.0559	0.976492
3-5	0.180451	0.769231	0.991432	0.983982	0.95936
3-6	0.292208	0.262238	1.02273	0.978261	0.98389
3-7	0.993506	0.944056	0.998943	1.06719	1.03567
3-8	0.257143	0.288462	0.994186	1.1087	1.08228
3a	1.16883	1.18881	1.0148	1.02767	1.0702
4-1	1.10204	0.769231	1.07143	1.24224	1.13924
4-2	0.661224	0.923077	1.07641	1.34161	1.30199
4-3	1.28571	0.320513	1.10465	1.30435	1.20253
4-4	0.328947	0.894737	1.01868	1.1239	0.931402
4-5	0.357143	0.25641	0.988372	1.08696	1.01266
4-6	0.314869	0.706436	0.89701	1.01154	0.906742
4-7	0.207373	0.781638	1.01275	1.00982	0.992242
6	1.05495	1.06509	1.01968	0.568562	0.584226
9-1	0.171429	0.923077	0.959302	0.956522	0.949367
9-2	0.428571	0.213675	0.968992	0.966184	0.92827
11	0.676692	0.728745	0.991432	0.961098	0.95936
13	1.10204	0.961538	0.996678	1.0559	1.03074
16	0.889328	1	1.05189	1.17754	0.934294
22-1	1.07323	0.944444	1.04839	1.15741	0.983146
22-2	0.538278	0.684211	0.993209	1.15132	0.842697
22-3	0.252525	0.944444	1.02151	1.15741	0.93633
22-4	0.34965	1.07692	1.11663	1.24199	0.972342
22-5	0.315657	0.277778	1.1828	1.15741	0.912921
25	1.13636	1.33333	1.10215	1.21528	0.983146
30	0.307125	1.18919	1.09852	1.18243	0.956575
32	0.321146	0.543478	1.09397	1.13225	0.970933
34	1.10565	0.27027	1.04621	1.15428	0.956575
35-1	1.21212	1.26667	1.22581	1.11111	1.01124
35-2	1.22378	1.38462	0.8933	1.12179	0.972342
35-3	1.13636	1.30556	1.07527	1.0706	0.93633
42	1.08471	1.25	0.923754	0.994318	0.593718
44	0.174825	0.576923	0.856079	0.801282	0.79408
48	0.935829	1.05882	0.996205	1.10294	0.941837
50	1.13636	1.23077	1.04218	1.12179	0.875108
54	0.694444	0.916667	1.02151	1.09954	0.889513

## Sheet: Table S6
Supplementary Table S6. Calculated normalized pellet fraction percentages for the pull-down assays.
Normalized PF%								Normalized PF% with GFP PF% subtracted
GFP_CBM	Avicel	PASC	Mannan	Xylan	AFEX-SG	IL-SG		GFP_CBM	Avicel	PASC	Mannan	Xylan	AFEX-SG	IL-SG
GFP	23.3596	18.8976	22.1457	50.5906	38.4843	24.4094		3-1	-	-	-	-	-	-
3-1	-2.96804	-2.05479	-3.42466	17.5799	28.3105	-13.6986		3-2	-	-	-	-	-	-
3-2	-3.19549	-2.25564	-0.56391	19.7368	26.7857	-18.2331		3-3	-	-	22.9326	-	-	-
3-3	14.7651	12.8635	45.0783	53.915	47.4273	-61.5213		3-4	-	-	-	-	-	-
3-4	-3.23741	3.59712	7.19424	29.2566	34.0528	-3.35731		3-5	-	-	-	-	-	-
3-5	2.5025	2.002	11.8118	34.2342	32.5325	-2.4024		3-6	-	-	-	-	-	-
3-6	5.19263	-4.85762	5.9464	44.0536	31.6583	-22.2781		3-7	-	-	-	-	-	-
3-7	-1.52207	1.75038	4.71842	51.1416	45.2055	-45.9665		3-8	-	-	-	-	-	-
3-8	6.36364	-5.68182	-8.40909	19.6591	20.9091	-29.7727		3a	65.397	65.6262	-	-	34.5316	50.0615
3a	88.7566	84.5238	3.30688	60.3175	73.0159	74.4709		4-1	-	-	-	-	-	-
4-1	-2.89256	-13.3264	0.619835	48.9669	47.1074	-0.826446		4-2	-	-	-	-	-	-
4-2	0.238663	-2.6253	6.20525	44.6301	47.494	-9.54654		4-3	-	-	-	-	-	-
4-3	-4.40098	-3.66748	-0.977995	11.7359	11.2469	-7.82396		4-4	-	-	-	-	-	-
4-4	-0.966184	0	-3.38164	33.8164	29.9517	-12.4396		4-5	-	17.2314	-	-	-	-
4-5	1.29032	36.129	0.322581	36.129	43.0645	-5.48387		4-6	-	16.8675	-	-	-	-
4-6	-2.4911	35.7651	-6.04982	41.637	43.7722	-11.032		4-7	-	-	-	-	-	-
4-7	-0.868621	1.73724	-9.12052	41.2595	25.19	20.6298		6	-	-	46.7319	-	-	-
6	-11.2245	-16.6667	68.8776	36.7347	31.9728	-15.8163		9-1	-	-	-	-	-	-
9-1	24.5562	2.36686	7.29783	42.4063	19.5266	13.0178		9-2	-	23.1848	-	-	-	23.096
9-2	-4.12148	42.0824	-2.60304	49.0239	35.3579	47.5054		11	-	21.6516	44.0902	-	34.5367	-
11	31.664	40.5493	66.2359	59.7738	73.021	25.0404		13	-	-	-	-	-	-
13	18.2143	14.0476	16.7857	35.7143	39.7619	8.09524		16	10.4905	33.8155	33.6683	-	-	-
16	33.8501	52.7132	55.814	54.0052	44.4444	-3.87597		22-1	-	-	-	-	-	-
22-1	1.5873	-2.49433	2.04082	52.381	45.805	-4.30839		22-2	-	-	-	10.3943	10.9476	-
22-2	4.54545	2.93561	3.2197	60.9848	49.4318	-1.13636		22-3	-	-	-	-	19.0157	-
22-3	-17.5	21.25	-13.375	40.75	57.5	12.875		22-4	-	-	-	-	-	-
22-4	-28.4884	8.13953	-42.6357	-6.20155	-9.68992	-76.7442		22-5	-	-	-	-	-	-
22-5	3.36134	-2.2409	-1.68067	35.8543	37.395	-14.2857		25	-	-	-	16.4729	43.0634	-
25	12.1032	-1.38889	10.5159	67.0635	81.5476	-3.37302		30	-	42.1232	-	-	-	-
30	32.4826	61.0209	4.17633	47.7958	38.3991	21.8097		32	-	-	-	-	-	-
32	-39.2537	-38.3582	-50.597	5.8209	-8.50746	-9.85075		34	-	-	-	-	-	-
34	0.403226	-1.81452	-5.24194	28.2258	36.2903	28.629		35-1	-	-	-	15.1774	15.4373	-
35-1	6.61765	8.08824	12.5	65.768	53.9216	15.4412		35-2	-	-	-	-	27.6415	37.051
35-2	0	0	3.24544	60.4462	66.1258	61.4604		35-3	-	35.7582	-	16.1099	15.4631	-
35-3	3.03644	54.6559	5.16194	66.7004	53.9474	9.41296		42	-	-	-	-	-	-
42	-1.68539	4.7191	13.0337	15.9551	27.9775	19.2135		44	-	-	-	-	-	-
44	5.18519	2.96296	-36.5432	-4.44444	-15.5556	-39.2593		48	-	-	-	-	-	-
48	2.7451	2.15686	9.21569	36.0784	37.451	29.2157		50	-	-	-	12.0732	-	-
50	-5.8952	1.96507	2.62009	62.6638	47.1616	10.4803		54	-	-	-	-	-	-
54	5.03597	4.31655	5.51559	51.7986	34.2926	5.9952		"-" represents normalized PF% that is less than 10%.
